# Supplementary material for: The Effects of Concurrent Training Versus Aerobic or Resistance Training Alone on Body Composition in Middle-Aged and Older Adults: A Systematic Review and Meta-Analysis
Source: Healthcare (Basel). 2025 Mar 31;13(7):776. doi: 10.3390/healthcare13070776 (PMC11989159; doi:10.3390/healthcare13070776)
Supplement: Supplementary file 1 [file healthcare-13-00776-s001.zip]

Archive with 1 entries (1 files):
- healthcare-3483978-supplementary.pdf
